# Supplementary material for: In Vitro and Pre-Clinical Evaluation of Locally Isolated Phages, vB_Pae_SMP1 and vB_Pae_SMP5, Formulated as Hydrogels against Carbapenem-Resistant Pseudomonas aeruginosa
Source: Viruses. 2022 Dec 11;14(12):2760. doi: 10.3390/v14122760 (PMC9780878; doi:10.3390/v14122760)
Supplement: Supplementary file 1 [file viruses-14-02760-s001.zip]

Archive with 1 entries (1 files):
- viruses-2057384-supplementary.pdf
